# Supplementary material for: Development of a Method for the In Vivo Generation of Allogeneic Hearts in Chimeric Mouse Embryos
Source: Int J Mol Sci. 2023 Jan 6;24(2):1163. doi: 10.3390/ijms24021163 (PMC9865658; doi:10.3390/ijms24021163)
Supplement: Supplementary file 1 [file ijms-24-01163-s001.zip]

Archive with 1 entries (1 files):
- ijms-2043355-supplementary.pdf
